# Supplementary material for: SLC1A5 Prefers to Play as an Accomplice Rather Than an Opponent in Pancreatic Adenocarcinoma
Source: Front Cell Dev Biol. 2022 Mar 28;10:800925. doi: 10.3389/fcell.2022.800925 (PMC8995533; doi:10.3389/fcell.2022.800925)
Supplement: Supplementary file 1 [file DataSheet1.zip]

Archive with 12 entries (11 files):
- Supplementary Files/
- Supplementary Files/Supplementary figure 1.jpg
- Supplementary Files/Supplementary figure 2.jpg
- Supplementary Files/Supplementary figure 3.jpg
- Supplementary Files/Supplementary table 1.docx
- Supplementary Files/Supplementary table 2.docx
- Supplementary Files/Supplementary table 3.docx
- Supplementary Files/Supplementary table 4.docx
- Supplementary Files/Supplementary table 5.docx
- Supplementary Files/Supplementary table 6.xlsx
- Supplementary Files/Supplementary table 7.xlsx
- Supplementary Files/Supplementary table 8.xlsx
