# Supplementary material for: SLC1A5 Prefers to Play as an Accomplice Rather Than an Opponent in Pancreatic Adenocarcinoma
Source: Front Cell Dev Biol. 2022 Mar 28;10:800925. doi: 10.3389/fcell.2022.800925 (PMC8995533; doi:10.3389/fcell.2022.800925)
Supplement: Supplementary file 1 [file DataSheet1.zip › Supplementary Files/Supplementary table 6.xlsx]

## Sheet: TCGA and GTEx
Group	Number	Min	Max	Median	interquartile rang, IQR	lower quartile	upper quartile	Mean	SD	SE
Normal	171	0	4.785	1.865	0.417	1.684	2.101	1.909	0.484	0.037
Tumor	171	0.379	7.75	4.873	0.833	4.518	5.351	4.89	0.919	0.07
Shapiro-Wilk normality test
Group	Statistics	P-value
Normal	0.801	＜0.001
Tumor	0.876	＜0.001
Wilcoxon rank sum test
I group	J group	Statistics	J-I	95%CI	P-value
Normal	Tumor	690	3.017	2.906-3.138	＜0.001

## Sheet: GSE71729
Group	Number	Min	Max	Median	interquartile rang, IQR	lower quartile	upper quartile	Mean	SD	SE
Normal	46	1.261	3.483	2.49	0.502	2.297	2.799	2.535	0.397	0.059
Tumor	145	1.884	4.236	2.689	0.543	2.433	2.976	2.735	0.431	0.036
Shapiro-Wilk normality test
Group	Statistics	P-value
Normal	0.97	0.277
Tumor	0.961	＜0.001
Wilcoxon rank sum test
I group	J group	Statistics	J-I	95%CI	P-value
Normal	Tumor	2535	0.168	0.029 - 0.299	0.015

## Sheet: GSE62165
Group	Number	Min	Max	Median	interquartile rang, IQR	lower quartile	upper quartile	Mean	SD	SE
Normal	13	4.879	7.778	5.644	0.831	5.169	6	5.726	0.78	0.216
Tumor	118	5.357	7.934	6.359	0.759	6.006	6.765	6.367	0.524	0.048
Shapiro-Wilk normality test
Group	Statistics	P-value
Normal	0.87	0.053
Tumor	0.983	0.136
Wilcoxon rank sum test
I group	J group	Statistics	J-I	95%CI	P-value
Normal	Tumor	302	0.735	0.386 - 1.076	＜0.001

## Sheet: GSE16515
Group	Number	Min	Max	Median	interquartile rang, IQR	lower quartile	upper quartile	Mean	SD	SE
Normal	16	6.217	7.22	6.812	0.491	6.517	7.008	6.762	0.316	0.079
Tumor	36	4.945	8.385	7.169	0.681	6.946	7.627	7.18	0.629	0.105
Shapiro-Wilk normality test
Group	Statistics	P-value
Normal	0.952	0.528
Tumor	0.925	0.017
Wilcoxon rank sum test
I group	J group	Statistics	J-I	95%CI	P-value
Normal	Tumor	131	0.465	0.173 - 0.726	0.001

## Sheet: GSE43795
Group	Number	Min	Max	Median	interquartile rang, IQR	lower quartile	upper quartile	Mean	SD	SE
Normal	5	8.616	9.561	8.811	0.437	8.771	9.209	8.994	0.385	0.172
SPN	14	11.297	12.827	12.408	0.348	12.174	12.523	12.285	0.384	0.103
PCA	6	9.328	10.283	9.81	0.61	9.485	10.094	9.799	0.397	0.162
NET	6	7.209	8.901	7.373	0.379	7.253	7.631	7.631	0.647	0.264
Shapiro-Wilk normality test
Group	Statistics	P-value
Normal	0.906	0.446
SPN	0.909	0.15
PCA	0.893	0.336
NET	0.721	0.01
Kruskal-Wallis Test
Statistics	df	P-value
26.067	3	＜0.001
Dunn’s test
I group	J group	J-I	P-value
Normal	SPN	3.314	＜0.001
Normal	PCA	0.975	0.023
Normal	NET	-0.872	0.031
SPN	PCA	-2.329	0.008
SPN	NET	-4.621	＜0.001
PCA	NET	-1.937	0.016

## Sheet: GSE62452
Group	Number	Min	Max	Median	interquartile rang, IQR	lower quartile	upper quartile	Mean	SD	SE
Normal	61	4.34	5.444	4.725	0.314	4.578	4.892	4.768	0.267	0.034
Tumor	69	4.21	5.191	4.693	0.215	4.625	4.84	4.734	0.195	0.024
Shapiro-Wilk normality test
Group	Statistics	P-value
Normal	0.95	0.015
Tumor	0.98	0.326
Wilcoxon rank sum test
I group	J group	Statistics	J-I	95%CI	P-value
Normal	Tumor	2189.5	-0.014	(-0.088)-0.064	0.693
