# Supplementary material for: SLC1A5 Prefers to Play as an Accomplice Rather Than an Opponent in Pancreatic Adenocarcinoma
Source: Front Cell Dev Biol. 2022 Mar 28;10:800925. doi: 10.3389/fcell.2022.800925 (PMC8995533; doi:10.3389/fcell.2022.800925)
Supplement: Supplementary file 1 [file DataSheet1.zip › Supplementary Files/Supplementary table 7.xlsx]

## Sheet: Sheet1
Model A	C index=0.669 (0.642-0.696)
Variable	coefficient	HR	95%CI	P-value
Age	0.00667	1.007	0.991-1.022	0.392
Gender=Male	NA	NA	NA	NA
Gender=Female	0.06029	1.062	0.700-1.611	0.777
Grade=G1	NA	NA	NA	NA
Grade=G2	0.16032	1.174	0.628-2.193	0.615
Grade=G3	0.23906	1.27	0.662-2.437	0.472
Grade=G4	1.01639	2.763	0.956-7.988	0.061
Stage=Stage I	NA	NA	NA	NA
Stage=Stage II	0.44636	1.563	0.907-2.693	0.108
Stage=Stage III	1.20629	3.341	2.121-5.264	<0.001
Stage=Stage IV	1.89214	6.634	1.949-22.572	0.002
Improved model A	C index=0.727 (0.702-0.752)
Variable	coefficient	HR	95%CI	P-value
Age	0.0044	1.004	0.989-1.020	0.577
Gender=Male	NA	NA	NA	NA
Gender=Female	0.01374	1.014	0.666-1.543	0.949
Grade=G1	NA	NA	NA	NA
Grade=G2	0.29766	1.347	0.711-2.552	0.361
Grade=G3	0.15128	1.163	0.597-2.268	0.657
Grade=G4	0.8925	2.441	0.833-7.156	0.104
Stage=Stage I	NA	NA	NA	NA
Stage=Stage II	0.35676	1.429	0.826-2.471	0.202
Stage=Stage III	1.07357	2.926	1.836-4.662	<0.001
Stage=Stage IV	1.73323	5.659	1.650-19.403	0.006
SLC1A5	1.54259	4.677	2.410-9.076	<0.001
