# Supplementary material for: SLC1A5 Prefers to Play as an Accomplice Rather Than an Opponent in Pancreatic Adenocarcinoma
Source: Front Cell Dev Biol. 2022 Mar 28;10:800925. doi: 10.3389/fcell.2022.800925 (PMC8995533; doi:10.3389/fcell.2022.800925)
Supplement: Supplementary file 1 [file DataSheet1.zip › Supplementary Files/Supplementary table 8.xlsx]

## Sheet: GSE62452
GeneSet	Enrichment Score (ES)	Normalized Enrichment Score(NES)	Nominal p-value	FDR q-value	FWER p-Value
Hallmark mTORC1 signaling	0.596268	1.86292	＜0.001	＜0.001	＜0.001
GOBP Glutamine Family Amino Acids Biosynthetic Process	0.364482	0.875029	0.641509	0.641509	0.306
WP Ferroptosis	0.290473	0.973748	0.47259	0.47259	0.25
Hallmark Oxidative Phosphorylation	0.333449	1.37495	0.214583	0.214583	0.103
Hallmark Reactive Oxygen Species Pathway	0.325891	1.115	0.309125	0.309125	0.166

## Sheet: ICGC-AU
GeneSet	Enrichment Score (ES)	Normalized Enrichment Score(NES)	Nominal p-value	FDR q-value	FWER p-Value
Hallmark mTORC1 signaling	0.754433	1.88913	＜0.001	＜0.001	＜0.001
GOBP Glutamine Family Amino Acids Biosynthetic Process	0.635503	1.71399	0.00221729	0.00221729	0.001
WP Ferroptosis	0.618647	1.66957	0.0119522	0.0119522	0.006
Hallmark Oxidative Phosphorylation	0.813915	1.87335	＜0.001	＜0.001	＜0.001
Hallmark Reactive Oxygen Species Pathway	0.687569	1.7414	0.00408998	0.00408998	0.002

## Sheet: GSE21501
GeneSet	Enrichment Score (ES)	Normalized Enrichment Score(NES)	Nominal p-value	FDR q-value	FWER p-Value
Hallmark mTORC1 signaling	0.6308756	2.16475	＜0.001	＜0.001	＜0.001
GOBP Glutamine Family Amino Acids Biosynthetic Process	0.420912	1.14473	0.2760736	0.2760736	0.135
WP Ferroptosis	0.418868	1.34329	0.140281	0.140281	0.07
Hallmark Oxidative Phosphorylation	0.463614	1.5395	0.0901288	0.0901288	0.042
Hallmark Reactive Oxygen Species Pathway	0.509377	1.71305	0.0262097	0.0262097	0.013
